# Supplementary material for: A comparison of allied healthcare versus no allied healthcare on participation, fatigue, physical functioning and health-related quality of life for patients with persistent complaints after a COVID-19 infection
Source: Ann Med. 2025 Dec 10;57(1):2600139. doi: 10.1080/07853890.2025.2600139 (PMC12720634; doi:10.1080/07853890.2025.2600139)
Supplement: Supplemental Material [file IANN_A_2600139_SM6502.zip]

Archive with 8 entries (7 files):
- suppl_data/
- suppl_data/appendix a.docx
- suppl_data/appendix b.docx
- suppl_data/appendix c.docx
- suppl_data/appendix d.docx
- suppl_data/appendix e.docx
- suppl_data/appendix f.docx
- suppl_data/appendix g.docx
